# Supplementary material for: Impact of Susceptibility Testing Methodology on the Positioning of Cefiderocol and Aztreonam-Avibactam Against Metallo-β-Lactamase-Producing Gram-Negative Bacteria
Source: Antibiotics (Basel). 2026 Apr 9;15(4):380. doi: 10.3390/antibiotics15040380 (PMC13113646; doi:10.3390/antibiotics15040380)
Supplement: Supplementary file 1 [file antibiotics-15-00380-s001.zip]

Archive with 1 entries (1 files):
- antibiotics-4224445-supplementary.pdf
